# Supplementary material for: Establishment of Novel Simple Sequence Repeat (SSR) Markers from Chimonanthus praecox Transcriptome Data and Their Application in the Identification of Varieties
Source: Plants (Basel). 2024 Aug 1;13(15):2131. doi: 10.3390/plants13152131 (PMC11313930; doi:10.3390/plants13152131)
Supplement: Supplementary file 1 [file plants-13-02131-s001.zip]

Archive with 3 entries (3 files):
- .DS_Store
- Figure S1. Amplified profile of markers (Samples were listed in Table S2; L- 2000 bp ladder).pdf
- Supplementary Table.xlsx
