# Supplementary material for: Establishment of Novel Simple Sequence Repeat (SSR) Markers from Chimonanthus praecox Transcriptome Data and Their Application in the Identification of Varieties
Source: Plants (Basel). 2024 Aug 1;13(15):2131. doi: 10.3390/plants13152131 (PMC11313930; doi:10.3390/plants13152131)
Supplement: Supplementary file 1 [file plants-13-02131-s001.zip › Supplementary Table.xlsx]

## Sheet: Table S1
Supplementary Table S1 Statistical information on the quality of transcriptome sequencing data
No.	Sample Name	Total Raw Reads (M)	Total Clean Reads (M)	Total Clean Bases(Gb)	Clean Reads Q20(%)	Clean Reads Q30(%)	Clean Reads Ratio(%)
1	TICK1	43.69	42.57	6.39	98.92	96.89	97.44
2	T1CK2	43.69	42.55	6.38	98.84	96.63	97.4
3	T1CK3	43.69	42.41	6.36	98.92	96.86	97.06
4	T1HA1	43.69	42.49	6.37	98.9	96.79	97.26
5	T1HA2	43.69	42.67	6.4	98.97	96.98	97.66
6	T1HA3	43.69	42.62	6.39	98.89	96.77	97.56
7	T3CK1	43.69	42.43	6.36	98.89	96.75	97.11
8	T3CK2	43.69	42.36	6.35	98.88	96.73	96.96
9	T3CK3	43.69	42.34	6.35	99	97.09	96.9
10	T3HA1	43.69	42.6	6.39	98.98	97.03	97.5
11	T3HA2	43.69	42.57	6.39	98.88	96.72	97.44
12	T3HA3	43.69	42.58	6.39	99.03	97.16	97.45
13	T4CK1	43.69	42.46	6.37	98.87	96.67	97.18
14	T4CK2	43.69	42.46	6.37	98.88	96.73	97.17
15	T4CK3	43.69	42.48	6.37	98.89	96.76	97.24
16	T4HA1	43.69	42.26	6.34	98.97	97	96.72
17	T4HA2	43.69	42.64	6.4	98.96	96.95	97.6
18	T4HA3	43.69	42.4	6.36	98.91	96.79	97.05

## Sheet: Table S2
Supplementary Table S2 Sample collection of 12 Chimonanthus praecox varieties
No.	Individuals	Species name	Voucher No.	Origin collection location	Longitude and latitude	Material class
1	S1	C.praecox	2023_S001	Beibei District, Chongqing City	N 29.766683 E 106.374561	cultivated
2	S5	C.praecox	2023_S005	Beibei District, Chongqing City	N 29.766683 E 106.374561	cultivated
3	S6	C.praecox	2023_S006	Beibei District, Chongqing City	N 29.766683 E 106.374561	cultivated
4	S7	C.praecox	2023_S007	Beibei District, Chongqing City	N 29.766683 E 106.374561	cultivated
5	S12	C.praecox	2023_S012	Beibei District, Chongqing City	N 29.766683 E 106.374561	cultivated
6	S16	C.praecox	2023_S016	Beibei District, Chongqing City	N 29.766683 E 106.374561	cultivated
7	S17	C.praecox	2023_S017	Beibei District, Chongqing City	N 29.766683 E 106.374561	cultivated
8	S14	C.praecox	2023_S014	Beibei District, Chongqing City	N 29.766683 E 106.374561	cultivated
9	S24	C.praecox	2023_S024	Beibei District, Chongqing City	N 29.766683 E 106.374561	cultivated
10	SHA	C.praecox	2023_SHA	Beibei District, Chongqing City	N 29.766683 E 106.374561	cultivated
11	S15	C.praecox	2023_S15	Beibei District, Chongqing City	N 29.766683 E 106.374561	cultivated
12	SX	C.praecox	2023_SX	Beibei District, Chongqing City	N 29.766683 E 106.374561	cultivated
